# Supplementary material for: Factors Influencing Vaccine Hesitancy in China: A Qualitative Study
Source: Vaccines (Basel). 2021 Nov 7;9(11):1291. doi: 10.3390/vaccines9111291 (PMC8622488; doi:10.3390/vaccines9111291)
Supplement: Supplementary file 1 [file vaccines-09-01291-s001.zip]

Archive with 1 entries (1 files):
- vaccines-1431655 supplementary.pdf
